# Supplementary material for: Temporal and Spatial Analysis of Neural Tube Defects and Detection of Geographical Factors in Shanxi Province, China
Source: PLoS One. 2016 Apr 21;11(4):e0150332. doi: 10.1371/journal.pone.0150332 (PMC4839670; doi:10.1371/journal.pone.0150332)
Supplement: S1 File — (XLS) [file pone.0150332.s001.xls]

## Sheet: hs
Code	Total NTDs	Total births	NTDs_Before	Birth_Before	NTDs_After	Births_After
01001	0	7.25483	0	3	0	4.25483
01002	0	24.2351	0	10	0	14.2351
01003	0	16.3507	0	6	0	10.3507
01004	1	24.284	1	7	0	17.284
01005	1	44.9453	0	19	1	25.9453
01006	1	36.3121	1	14	0	22.3121
01007	0	38.9523	0	17	0	21.9523
01008	1	54.6407	0	23	1	31.6407
01009	0	61.1981	0	25	0	36.1981
01010	1	24.9476	0	9	1	15.9476
01011	0	18.4283	0	8	0	10.4283
01012	1	58.3326	1	24	0	34.3326
01013	0	14.8024	0	6	0	8.80241
01014	0	22.2919	0	9	0	13.2919
01015	0	8.272	0	3	0	5.272
01016	0	16.9105	0	8	0	8.91053
02001	0	33.9124	0	15	0	18.9124
02002	0	12.7759	0	4	0	8.77589
02004	0	11.3558	0	3	0	8.35583
02005	0	16.3893	0	6	0	10.3893
02006	0	18.6809	0	9	0	9.68088
02007	0	3.04302	0	1	0	2.04302
02008	0	29.3375	0	12	0	17.3375
02010	0	33.72	0	15	0	18.72
02011	0	7.37502	0	2	0	5.37502
02012	0	1	0	1	0	1
02013	0	2.07534	0	12	0	1.07534
02014	0	30.6967	0	22	0	18.6967
02015	0	59.1615	0	9	0	37.1615
02016	0	21.0777	0	5	0	12.0777
02018	0	12.7739	1	2	0	7.77387
02019	1	5.41804	0	4	0	3.41804
02020	0	10.459	0	1	0	6.45904
02021	0	4.09722	0	12	0	3.09722
02022	0	30.9711	0	1	0	18.9711
02023	0	4.8308	0	3	0	3.8308
02024	0	7.29186	0	1	0	4.29186
02025	0	4.15741	0	9	0	3.15741
02026	1	24.1926	0	13	1	15.1926
02028	0	31.967	0	1	0	18.967
02029	0	2.10321	0	4	0	1.10321
02030	0	9.26022	0	3	0	5.26022
02031	0	6.53842	0	9	0	3.53842
02032	0	19.5122	0	8	0	10.5122
02033	1	22.2071	0	7	1	14.2071
02034	0	16.7966	1	35	0	9.79662
03001	1	90.1003	2	64	0	55.1003
03002	2	143.12	1	39	0	79.1198
03003	1	93.6924	1	32	0	54.6924
03004	2	85.687	2	43	1	53.687
03008	5	106.657	0	4	3	63.6573
03010	0	14.1227	0	31	0	10.1227
03011	0	79.1677	1	29	0	48.1677
03012	2	75.1961	1	30	1	46.1961
03013	2	78.1499	0	7	1	48.1499
03014	0	19.4377	5	19	0	12.4377
03015	6	47.0807	0	26	1	28.0807
03016	0	62.2541	4	14	0	36.2541
03017	5	53.2755	0	2	1	39.2755
03018	0	5.26062	0	3	0	3.26062
03019	0	8.37898	0	1	0	5.37898
03020	0	3.04302	1	53	0	2.04302
03021	1	128.909	1	72	0	75.9088
03022	3	184.847	1	26	2	112.847
03023	1	65.4399	0	5	0	39.4399
03024	0	11.3083	0	45	0	6.30828
03025	2	217.742	1	23	2	172.742
03026	1	61.0308	1	22	0	38.0308
03027	1	54.3022	0	8	0	32.3022
03028	0	21.6721	1	12	0	13.6721
03029	2	25.78	0	15	1	13.78
03030	2	40.3767	0	3	2	25.3767
03031	0	7.11997	2	17	0	4.11997
03032	2	36.2279	0	1	0	19.2279
03033	0	3.21761	0	35	0	2.21761
03034	0	94.253	1	15	0	59.253
03035	2	35.5992	0	13	1	20.5992
03036	0	32.2717	0	4	0	19.2717
03037	0	12.459	0	10	0	8.45904
03038	0	24.4097	1	36	0	14.4097
03039	1	89.4354	0	1	0	53.4354
03040	0	4.92263	0	16	0	3.92263
03041	0	36.7174	0	4	0	20.7174
03042	0	9.35804	0	11	0	5.35804
03043	0	25.991	0	6	0	14.991
03044	0	13.2686	0	7	0	7.26863
03045	0	15.496	0	8	0	8.49599
03046	0	20.6123	0	7	0	12.6123
03047	0	18.6762	0	7	0	11.6762
03048	0	17.6241	0	10	0	10.6241
03049	0	23.9136	1	4	0	13.9136
03050	2	12.2377	0	1	1	8.23765
03051	0	2.07534	0	3	0	1.07534
03052	0	6.35206	1	27	0	3.35206
03053	2	61.6888	0	3	1	34.6888
03054	0	8.272	0	9	0	5.272
03055	0	22.257	0	10	0	13.257
03056	0	25.2938	0	10	0	15.2938
03057	0	22.6438	0	11	0	12.6438
03058	0	25.7308	0	7	0	14.7308
03059	1	16.6925	0	38	1	9.69246
03060	0	94.6733	0	20	0	56.6733
03061	0	49.2883	0	4	0	29.2883
03062	0	10.6013	1	40	0	6.6013
03063	1	111.733	1	26	0	71.7329
03064	1	66.5589	0	17	0	40.5589
03065	0	41.5006	0	10	0	24.5006
03066	0	21.8291	0	16	0	11.8291
03067	0	39.1226	0	26	0	23.1226
03068	0	68.32	0	25	0	42.32
03069	0	59.6004	0	13	0	34.6004
03070	0	35.8829	1	11	0	22.8829
03071	1	24.747	0	2	0	13.747
03072	0	5.05439	0	5	0	3.05439
03073	0	12.4983	1	13	0	7.49828
03074	1	30.2573	0	11	0	17.2573
03075	0	27.4527	1	5	0	16.4527
03076	1	11.5676	3	46	0	6.56764
04001	5	117.031	3	16	2	71.0309
04002	3	42.304	0	24	0	26.304
04003	0	57.3069	0	19	0	33.3069
04004	1	48.9532	1	49	1	29.9532
04005	1	125.094	0	28	0	76.0944
04006	0	73.049	0	50	0	45.049
04007	0	118.478	0	12	0	68.4781
04008	0	26.6986	3	26	0	14.6986
04009	4	70.1335	0	12	1	44.1335
04010	1	34.1407	0	12	1	22.1407
04011	0	32.034	0	26	0	20.034
04012	2	64.9044	0	8	2	38.9044
04013	2	22.5355	0	11	2	14.5355
04014	0	24.8389	0	6	0	13.8389
04015	0	14.5467	0	7	0	8.54669
04016	0	16.2693	0	9	0	9.26927
04017	0	25.6695	0	7	0	16.6695
04018	0	16.127	0	2	0	9.12701
04019	0	4.27578	1	11	0	2.27577
04020	1	27.8318	0	9	0	16.8318
04021	0	23.2946	0	7	0	14.2946
04022	0	20.6661	0	8	0	13.6661
04023	0	17.8091	0	1	0	9.80907
04024	0	2.21761	0	1	0	1.21761
05001	0	2.95118	0	1	0	1.95118
05002	0	2.89099	1	33	0	1.89099
05003	1	83.0381	0	10	0	50.0381
05004	0	26.0679	0	16	0	16.0679
05005	0	38.0087	0	27	0	22.0087
05006	1	66.428	1	10	1	39.428
05007	1	25.697	0	22	0	15.697
05008	0	47.6427	3	32	0	25.6427
05009	3	77.3522	0	13	0	45.3522
05010	0	32.2208	0	9	0	19.2208
05011	0	23.3542	0	6	0	14.3542
05012	0	19.4473	0	13	0	13.4473
05013	0	31.2001	0	11	0	18.2001
05014	0	26.7515	0	10	0	15.7515
05015	0	25.4672	0	11	0	15.4672
05016	0	25.5769	0	1	0	14.5769
05017	0	3.95495	1	3	0	2.95495
05018	0	1	0	1	0	1
05019	1	8.52125	2	113	0	5.52125
05020	0	5.10321	5	126	0	4.10321
06001	4	294.68	3	109	2	181.68
06002	8	320.307	3	71	3	194.307
06003	7	280.081	2	6	4	171.081
06004	6	173.997	2	83	3	102.997
06005	2	13.1723	1	65	0	7.17234
06007	3	211.97	1	26	1	128.97
06008	1	164.698	0	10	0	99.6978
06009	1	74.5878	0	12	0	48.5878
06010	1	30.1308	0	6	1	20.1308
06011	0	32.1096	0	1	0	20.1096
06012	0	15.0805	0	25	0	9.08051
06013	0	3.20044	0	19	0	2.20044
06014	0	64.4878	0	21	0	39.4877
06015	0	51.4394	1	34	0	32.4394
06016	0	53.8072	1	12	0	32.8072
06017	1	86.9307	1	43	0	52.9307
06018	2	30.08	0	9	1	18.08
06019	1	107.092	0	12	0	64.0919
06020	1	22.22	0	11	1	13.22
06021	0	27.1402	0	28	0	15.1402
06022	0	24.9738	1	35	0	13.9738
06023	0	77.6519	0	12	0	49.6519
06024	1	85.97	0	1	0	50.97
06025	0	27.1264	0	4	0	15.1264
06026	0	4.14025	0	4	0	3.14025
06027	0	8.45527	0	3	0	4.45527
06028	0	10.6814	0	8	0	6.68136
06029	0	9.23167	0	3	0	6.23167
06030	0	19.7634	3	20	0	11.7634
06031	1	9.23073	0	4	1	6.23073
06032	3	51.9029	0	3	0	31.9029
06033	0	8.42645	0	3	0	4.42645
06034	0	7.52125	2	32	0	4.52125
06035	0	7.22696	3	82	0	4.22696
07001	2	80.8258	1	30	0	48.8258
07002	7	190.212	0	35	4	108.212
07003	2	74.2664	0	6	1	44.2664
07004	0	83.9354	0	10	0	48.9354
07005	0	15.3786	0	14	0	9.37857
07006	1	27.5493	0	55	1	17.5493
07007	1	40.7847	0	15	1	26.7847
07008	1	136.772	0	3	1	81.7715
07009	0	42.597	0	35	0	27.597
07010	0	7.22696	0	15	0	4.22696
07011	0	86.7661	0	6	0	51.7661
07012	0	37.1664	0	9	0	22.1664
07013	0	13.5952	0	7	0	7.59524
07014	0	19.2309	1	9	0	10.2309
07016	0	15.7708	0	3	0	8.77077
07017	1	21.0661	1	25	0	12.0661
07018	0	6.47621	0	8	0	3.47621
07019	1	58.6494	0	6	0	33.6494
07020	0	20.3829	0	3	0	12.3829
07021	0	12.1084	0	6	0	6.10838
07022	0	6.1028	0	2	0	3.1028
07023	0	19.6515	0	6	0	13.6515
07024	0	4.16879	0	11	0	2.16879
07025	0	14.6278	0	5	0	8.62783
07026	0	26.0343	0	12	0	15.0343
07027	0	12.7197	2	10	0	7.71966
07028	0	31.2806	0	8	0	19.2806
07029	2	21.362	0	23	0	11.362
07030	0	21.3556	0	15	0	13.3556
08001	0	60.3374	0	10	0	37.3374
08002	0	33.25	0	1	0	18.25
08003	0	24.4107	4	86	0	14.4107
08004	0	1.95118	0	5	0	0.951184
08005	4	225.468	0	17	0	139.468
08006	0	11.2544	2	41	0	6.25442
08007	0	41.4829	0	7	0	24.4829
08008	2	112.687	0	4	0	71.6869
08009	0	15.7649	3	14	0	8.76489
08010	0	9.72169	0	2	0	5.72169
08011	3	31.8597	1	21	0	17.8597
08012	0	4.43521	0	6	0	2.43521
08013	1	57.3293	1	19	0	36.3293
08014	0	14.6385	1	4	0	8.63853
08015	1	50.4764	2	16	0	31.4764
08016	1	9.70452	1	28	0	5.70452
08017	2	40.2709	1	19	0	24.2709
08018	1	64.4333	0	7	0	36.4333
08019	1	48.9182	0	3	0	29.9182
08020	0	17.1623	0	37	0	10.1623
08021	1	8.29186	0	16	1	5.29186
08022	1	87.349	0	12	1	50.349
08023	0	44.4633	0	21	0	28.4633
08025	0	27.8136	0	2	0	15.8136
08026	0	51.0326	2	22	0	30.0326
08027	0	5.27578	0	8	0	3.27577
08028	3	56.9742	1	28	1	34.9742
08029	0	21.7462	5	83	0	13.7462
08030	1	64.5159	0	33	0	36.5159
08031	7	204.765	3	53	2	121.765
08032	0	86.2058	0	32	0	53.2058
08033	4	136.059	2	48	1	83.059
08034	0	78.2658	0	11	0	46.2658
08035	5	133.052	0	22	3	85.0518
08036	0	26.3615	2	15	0	15.3615
08037	0	57.0552	0	18	0	35.0552
08038	5	38.7295	0	11	3	23.7295
08039	1	44.1151	0	17	1	26.1151
08040	0	26.4249	0	8	0	15.4249
08041	1	49.702	0	16	1	32.702
08042	0	20.9561	0	18	0	12.9561
08043	0	42.1015	0	1	0	26.1015
08044	0	40.2665	2	7	0	22.2665
08045	0	1.95118	0	5	0	0.951184
08046	3	22.6708	5	81	1	15.6708
08047	0	15.5848	0	46	0	10.5848
09001	6	193.615	0	24	1	112.615
09002	0	112.774	0	24	0	66.7742
09003	1	59.055	0	34	1	35.055
09004	0	53.6999	0	19	0	29.6999
09005	0	84.5812	0	1	0	50.5812
09006	0	49.3196	0	16	0	30.3196
09007	0	4.20044	0	25	0	3.20044
09008	0	34.9022	0	9	0	18.9022
09009	0	59.3846	0	1	0	34.3846
09010	1	23.9321	0	4	1	14.9321
09011	0	2.89099	0	2	0	1.89099
09012	0	11.7157	0	5	0	7.7157
09013	0	5.35785	0	5	0	3.35785
09014	0	12.5676	0	22	0	7.56764
09015	0	12.754	0	6	0	7.754
09016	0	53.3356	0	12	0	31.3356
09017	0	13.9975	0	18	0	7.99746
09018	1	35.3286	1	12	1	23.3286
09019	2	44.9991	0	3	2	26.9991
09020	1	28.1914	0	19	0	16.1914
09022	0	8.94538	2	30	0	5.94538
09023	0	44.8632	0	26	0	25.8632
09024	3	73.8417	0	2	1	43.8417
09025	0	66.2471	0	38	0	40.2471
09026	0	4.17855	0	13	0	2.17855
09027	1	98.0565	0	13	1	60.0565
09028	0	31.2048	7	107	0	18.2048
09029	0	31.9138	0	12	0	18.9138
10001	9	278.898	1	11	2	171.898
10002	0	25.7016	2	43	0	13.7016
10003	1	27.8202	1	22	0	16.8202
10004	2	119.021	0	2	0	76.021
10005	2	51.1052	0	53	1	29.1052
10006	0	5.11836	0	43	0	3.11836
10007	2	139.572	2	29	2	86.5719
10008	0	105.9	0	14	0	62.8998
10009	2	79.3247	1	41	0	50.3247
10010	1	39.5985	0	8	1	25.5985
10011	3	103.698	0	12	2	62.6984
10012	1	22.6822	1	5	1	14.6822
10013	0	29.1106	0	11	0	17.1106
10014	1	12.6127	0	7	0	7.61268
10015	0	24.4258	0	0	0	13.4258
10016	0	21.8724	0	0	0	14.8724
