# Supplementary material for: Temporal and Spatial Analysis of Neural Tube Defects and Detection of Geographical Factors in Shanxi Province, China
Source: PLoS One. 2016 Apr 21;11(4):e0150332. doi: 10.1371/journal.pone.0150332 (PMC4839670; doi:10.1371/journal.pone.0150332)
Supplement: S2 File — (XLS) [file pone.0150332.s002.xls]

## Sheet: Sheet1
code	Total NTDs	Total births	NTDs_Before	Birth_Before	NTDs_After	Births_After
0101	0	116	0	61	0	55
0102	0	67	0	36	0	31
0103	1	157	1	81	0	76
0104	1	90	1	50	0	40
0105	0	91	0	49	0	42
0106	2	210	1	112	1	98
0107	0	31	0	14	0	17
0108	0	249	0	134	0	115
0109	3	248	2	135	1	113
0110	0	268	0	130	0	138
0111	0	41	0	28	0	13
0112	1	149	0	81	1	68
0113	1	39	1	25	0	14
0114	1	88	0	37	1	51
0115	2	146	2	74	0	72
0116	0	45	0	23	0	22
0117	0	127	0	70	0	57
0118	0	151	0	70	0	81
0119	1	67	1	27	0	40
0120	0	199	0	97	0	102
0201	0	5	0	3	0	2
0202	0	0	0	0	0	0
0203	1	6	1	4	0	2
0204	0	91	0	37	0	54
0205	0	11	0	7	0	4
0206	0	1	0	0	0	1
0207	0	1	0	0	0	1
0208	0	1	0	1	0	0
0209	0	31	0	18	0	13
0210	0	55	0	30	0	25
0211	0	5	0	3	0	2
0212	0	11	0	6	0	5
0213	0	17	0	7	0	10
0214	0	0	0	0	0	0
0215	0	8	0	4	0	4
0216	0	42	0	13	0	29
0217	1	42	1	14	0	28
0218	1	40	0	18	1	22
0219	0	13	0	7	0	6
0220	0	22	0	13	0	9
0221	0	7	0	3	0	4
0222	0	18	0	7	0	11
0223	0	29	0	16	0	13
0224	0	69	0	35	0	34
0225	0	37	0	14	0	23
0226	0	8	0	4	0	4
0227	0	28	0	13	0	15
0228	0	8	0	2	0	6
0229	0	51	0	29	0	22
0230	0	19	0	8	0	11
0231	0	14	0	8	0	6
0232	0	53	0	30	0	23
0233	0	148	0	76	0	72
0234	0	4	0	2	0	2
0235	0	18	0	8	0	10
0236	0	9	0	7	0	2
0237	0	18	0	7	0	11
0238	0	18	0	7	0	11
0239	0	13	0	9	0	4
0240	0	5	0	1	0	4
0241	0	1	0	1	0	0
0242	0	20	0	10	0	10
0243	0	22	0	13	0	9
0244	0	7	0	2	0	5
0245	0	0	0	0	0	0
0246	0	10	0	6	0	4
0247	0	12	0	4	0	8
0248	0	11	0	6	0	5
0249	0	6	0	5	0	1
0301	0	15	0	12	0	3
0302	0	7	0	3	0	4
0303	0	47	0	26	0	21
0304	0	39	0	22	0	17
0305	0	71	0	37	0	34
0306	0	78	0	39	0	39
0307	2	79	0	53	2	26
0308	0	23	0	11	0	12
0309	0	27	0	9	0	18
0310	0	29	0	18	0	11
0311	0	65	0	38	0	27
0312	2	93	1	44	1	49
0313	0	25	0	8	0	17
0314	0	19	0	11	0	8
0315	0	17	0	7	0	10
0316	0	15	0	7	0	8
0317	0	17	0	7	0	10
0318	1	77	1	41	0	36
0319	0	50	0	31	0	19
0320	0	18	0	11	0	7
0321	0	27	0	16	0	11
0322	0	3	0	1	0	2
0323	0	6	0	4	0	2
0324	0	28	0	13	0	15
0325	0	16	0	7	0	9
0326	0	25	0	12	0	13
0401	0	49	0	25	0	24
0402	0	36	0	11	0	25
0403	0	25	0	15	0	10
0404	0	70	0	42	0	28
0405	0	86	0	42	0	44
0406	0	78	0	41	0	37
0407	0	40	0	19	0	21
0408	0	23	0	13	0	10
0409	0	14	0	8	0	6
0410	0	27	0	18	0	9
0411	0	36	0	16	0	20
0412	0	8	0	4	0	4
0413	0	20	0	12	0	8
0414	0	55	0	19	0	36
0415	0	91	0	44	0	47
0416	0	50	0	21	0	29
0417	1	19	0	12	1	7
0418	0	29	0	11	0	18
0419	0	9	0	2	0	7
0420	0	48	0	20	0	28
0421	0	71	0	38	0	33
0422	0	12	0	9	0	3
0423	0	25	0	16	0	9
0424	0	24	0	8	0	16
0425	0	9	0	4	0	5
0426	0	9	0	4	0	5
0427	0	4	0	2	0	2
0428	0	10	0	5	0	5
0429	0	10	0	4	0	6
0430	0	15	0	10	0	5
0431	1	33	1	17	0	16
0432	0	16	0	9	0	7
0433	0	41	0	27	0	14
0434	0	35	0	18	0	17
0501	0	49	0	29	0	20
0502	0	13	0	5	0	8
0503	0	128	0	61	0	67
0504	1	151	1	76	0	75
0505	1	82	1	34	0	48
0506	0	85	0	37	0	48
0507	0	56	0	33	0	23
0508	0	38	0	21	0	17
0509	0	34	0	17	0	17
0510	0	24	0	10	0	14
0511	0	9	0	4	0	5
0512	0	38	0	24	0	14
0513	0	90	0	51	0	39
0514	0	122	0	64	0	58
0515	2	101	2	51	0	50
0516	0	87	0	51	0	36
0517	0	38	0	16	0	22
0518	1	110	1	64	0	46
0519	0	96	0	52	0	44
0520	2	93	2	43	0	50
0521	1	67	0	32	1	35
0522	2	76	1	44	1	32
0601	0	14	0	9	0	5
0602	0	73	0	40	0	33
0603	1	45	1	22	0	23
0604	0	22	0	22	0	0
0605	0	88	0	44	0	44
0606	0	24	0	15	0	9
0607	0	26	0	15	0	11
0608	0	48	0	24	0	24
0609	0	0	0	0	0	0
0610	0	0	0	0	0	0
0611	0	8	0	4	0	4
0612	1	54	1	54	0	0
0613	0	65	0	35	0	30
0614	0	20	0	10	0	10
0615	0	82	0	42	0	40
0616	0	91	0	43	0	48
0617	0	43	0	26	0	17
0618	0	21	0	6	0	15
0619	0	26	0	11	0	15
0701	1	23	0	10	1	13
0702	0	23	0	11	0	12
0703	0	9	0	5	0	4
0704	0	10	0	4	0	6
0705	1	44	0	27	1	17
0706	0	62	0	34	0	28
0707	0	14	0	8	0	6
0708	0	51	0	27	0	24
0709	0	100	0	54	0	46
0710	0	36	0	19	0	17
0711	0	44	0	25	0	19
0712	0	25	0	10	0	15
0713	0	26	0	10	0	16
0714	2	83	1	48	1	35
0715	0	29	0	19	0	10
0716	0	33	0	19	0	14
0717	0	40	0	15	0	25
0718	0	36	0	14	0	22
0719	1	52	0	28	1	24
0720	0	25	0	13	0	12
0721	2	173	2	76	0	97
0801	1	136	1	80	0	56
0802	1	253	1	124	0	129
0803	0	50	0	26	0	24
0804	0	41	0	24	0	17
0805	1	43	1	23	0	20
0806	1	181	1	97	0	84
0807	0	184	0	79	0	105
0808	0	16	0	7	0	9
0809	0	52	0	26	0	26
0810	0	74	0	39	0	35
0811	0	48	0	19	0	29
0901	0	22	0	14	0	8
0902	0	13	0	5	0	8
0903	0	7	0	4	0	3
0904	0	24	0	9	0	15
0905	1	35	0	16	1	19
0906	2	113	1	63	1	50
0907	0	49	0	28	0	21
0908	0	104	0	51	0	53
0909	0	10	0	5	0	5
0910	0	15	0	4	0	11
0911	0	34	0	23	0	11
0912	0	0	0	0	0	0
0913	0	11	0	5	0	6
0914	0	13	0	7	0	6
0915	0	6	0	3	0	3
0916	0	12	0	7	0	5
0917	0	42	0	23	0	19
0918	0	24	0	13	0	11
0919	0	13	0	9	0	4
0920	0	16	0	11	0	5
0921	0	32	0	21	0	11
0922	1	49	0	30	1	19
0923	0	24	0	14	0	10
0924	0	6	0	3	0	3
0925	0	12	0	7	0	5
1001	0	14	0	10	0	4
1002	0	10	0	5	0	5
1003	0	4	0	4	0	0
1004	0	5	0	2	0	3
1005	0	18	0	9	0	9
1006	0	6	0	1	0	5
1007	0	71	0	43	0	28
1008	0	12	0	7	0	5
1009	0	31	0	23	0	8
1010	0	56	0	25	0	31
1011	0	6	0	3	0	3
1012	0	9	0	8	0	1
1013	0	22	0	11	0	11
1014	0	3	0	2	0	1
1015	0	31	0	21	0	10
1016	0	11	0	7	0	4
1017	0	7	0	4	0	3
1018	0	1	0	0	0	1
1019	0	7	0	3	0	4
1020	0	9	0	4	0	5
1021	0	17	0	8	0	9
1022	0	23	0	14	0	9
1023	0	20	0	9	0	11
1024	0	1	0	1	0	0
1025	0	17	0	12	0	5
1101	0	7	0	2	0	5
1102	0	6	0	5	0	1
1103	0	0	0	0	0	0
1104	1	24	0	11	1	13
1105	0	27	0	11	0	16
1106	0	7	0	1	0	6
1107	0	14	0	5	0	9
1108	0	44	0	21	0	23
1109	0	65	0	33	0	32
1110	0	0	0	0	0	0
1111	0	2	0	0	0	2
1112	0	36	0	18	0	18
1113	0	61	0	34	0	27
1114	1	13	1	9	0	4
1115	0	9	0	2	0	7
1116	0	9	0	4	0	5
1117	0	0	0	0	0	0
1118	0	0	0	0	0	0
1119	0	0	0	0	0	0
1120	0	0	0	0	0	0
1201	0	32	0	19	0	13
1202	0	29	0	14	0	15
1203	0	12	0	9	0	3
1204	0	1	0	1	0	0
1205	0	16	0	6	0	10
1206	0	26	0	16	0	10
1207	0	53	0	30	0	23
1208	0	7	0	2	0	5
1209	0	22	0	15	0	7
1210	0	54	0	23	0	31
1211	0	81	0	28	0	53
1212	0	33	0	15	0	18
1213	0	46	0	13	0	33
1214	0	2	0	1	0	1
1215	0	5	0	2	0	3
1216	0	14	0	7	0	7
1217	0	2	0	0	0	2
1218	0	15	0	7	0	8
1219	0	9	0	1	0	8
1220	0	6	0	3	0	3
1221	0	25	0	9	0	16
1222	0	11	0	6	0	5
1223	0	13	0	9	0	4
1224	0	5	0	3	0	2
1225	0	5	0	1	0	4
1226	0	7	0	1	0	6
1227	0	7	0	3	0	4
1228	0	8	0	1	0	7
1229	0	2	0	1	0	1
1230	0	96	0	53	0	43
1231	0	13	0	3	0	10
1232	0	1	0	0	0	1
1233	1	59	1	26	0	33
1234	0	91	0	45	0	46
1235	0	132	0	74	0	58
1236	0	16	0	2	0	14
1237	0	2	0	0	0	2
1238	0	2	0	1	0	1
1301	0	42	0	33	0	9
1302	0	18	0	9	0	9
1303	1	80	0	45	1	35
1304	0	26	0	12	0	14
1305	0	268	0	130	0	138
1306	0	56	0	30	0	26
1307	0	7	0	7	0	0
1308	1	48	1	25	0	23
1309	0	53	0	31	0	22
1310	0	33	0	19	0	14
1311	0	30	0	20	0	10
1312	0	47	0	26	0	21
1313	0	11	0	6	0	5
1314	0	20	0	11	0	9
1315	0	24	0	12	0	12
1316	0	19	0	8	0	11
1317	0	39	0	18	0	21
1318	0	20	0	9	0	11
1319	0	18	0	8	0	10
1320	0	61	0	40	0	21
1321	0	15	0	8	0	7
1322	0	22	0	22	0	0
1323	0	44	0	29	0	15
1324	0	24	0	11	0	13
1325	0	37	0	19	0	18
1326	0	46	0	25	0	21
1327	1	106	1	63	0	43
1328	0	34	0	19	0	15
1329	0	22	0	9	0	13
1330	0	14	0	5	0	9
1331	0	32	0	13	0	19
1332	0	66	0	37	0	29
1333	0	17	0	9	0	8
1334	0	60	0	30	0	30
1335	1	77	1	28	0	49
1336	0	68	0	33	0	35
1337	0	74	0	40	0	34
1338	0	13	0	5	0	8
1339	0	12	0	4	0	8
1340	0	22	0	10	0	12
1341	0	15	0	9	0	6
1342	0	15	0	9	0	6
1344	1	30	1	13	0	17
1345	0	88	0	37	0	51
1346	0	0	0	0	0	0
1347	0	13	0	12	0	1
1348	0	37	0	17	0	20
1401	0	189	0	89	0	100
1402	0	78	0	39	0	39
1403	2	38	1	17	1	21
1404	1	50	0	24	1	26
1405	0	8	0	4	0	4
1406	0	146	0	70	0	76
1407	0	4	0	4	0	0
1408	0	1	0	0	0	1
1409	0	25	0	14	0	11
1410	0	83	0	44	0	39
1411	0	23	0	10	0	13
1412	1	156	1	70	0	86
1413	0	84	0	34	0	50
1414	0	6	0	2	0	4
1415	0	125	0	54	0	71
1416	0	45	0	26	0	19
1417	0	29	0	14	0	15
1418	0	13	0	4	0	9
1419	0	85	0	42	0	43
1420	0	61	0	24	0	37
1421	0	18	0	5	0	13
1422	0	0	0	0	0	0
1501	0	38	0	18	0	20
1502	0	31	0	17	0	14
1503	0	34	0	17	0	17
1504	0	99	0	46	0	53
1505	0	24	0	13	0	11
1506	1	124	1	69	0	55
1507	0	39	0	23	0	16
1508	0	59	0	37	0	22
1509	1	45	1	25	0	20
1510	0	65	0	32	0	33
1511	0	24	0	9	0	15
1512	0	11	0	7	0	4
1513	0	17	0	10	0	7
1514	0	18	0	6	0	12
1515	0	10	0	6	0	4
1516	0	13	0	8	0	5
1517	0	100	0	56	0	44
1518	0	49	0	29	0	20
1519	0	113	0	58	0	55
1520	0	13	0	7	0	6
1521	0	81	0	39	0	42
1522	0	101	0	51	0	50
1523	0	140	0	75	0	65
1524	0	2	0	1	0	1
1525	0	35	0	12	0	23
1526	0	0	0	0	0	0
1527	0	10	0	1	0	9
1528	0	8	0	5	0	3
1601	0	21	0	11	0	10
1602	0	22	0	13	0	9
1603	0	0	0	0	0	0
1604	0	0	0	0	0	0
1605	0	7	0	1	0	6
1606	0	17	0	10	0	7
1607	0	1	0	0	0	1
1608	0	12	0	8	0	4
1609	0	80	0	43	0	37
1610	0	0	0	0	0	0
1611	0	2	0	2	0	0
1612	0	0	0	0	0	0
1613	0	0	0	0	0	0
1614	0	0	0	0	0	0
1615	0	10	0	4	0	6
1616	1	10	0	4	1	6
1617	0	84	0	42	0	42
1618	0	54	0	31	0	23
1619	0	7	0	5	0	2
1620	0	1	0	1	0	0
1621	0	69	0	44	0	25
1622	1	142	0	75	1	67
1623	0	53	0	22	0	31
1624	0	111	0	60	0	51
1625	0	5	0	1	0	4
1626	0	7	0	1	0	6
1627	0	43	0	17	0	26
1628	0	24	0	13	0	11
1629	0	37	0	16	0	21
1630	0	48	0	26	0	22
1631	0	37	0	24	0	13
1632	0	59	0	32	0	27
1633	0	21	0	8	0	13
1634	0	6	0	2	0	4
1635	0	6	0	3	0	3
1636	0	1	0	0	0	1
1701	0	11	0	11	0	0
1702	0	8	0	3	0	5
1703	0	57	0	27	0	30
1704	1	25	1	16	0	9
1705	0	38	0	15	0	23
1706	0	18	0	11	0	7
1707	0	4	0	3	0	1
1708	0	162	0	61	0	101
1709	0	28	0	11	0	17
1710	0	2	0	2	0	0
1711	0	24	0	12	0	12
1712	0	71	0	36	0	35
1713	0	58	0	35	0	23
1714	0	16	0	11	0	5
1715	0	24	0	9	0	15
1716	0	35	0	14	0	21
1717	1	34	1	19	0	15
1718	0	17	0	7	0	10
1719	0	13	0	5	0	8
1720	0	67	0	32	0	35
1721	0	19	0	6	0	13
1722	0	21	0	14	0	7
1723	0	29	0	11	0	18
1724	0	103	0	55	0	48
1725	0	37	0	21	0	16
1726	0	55	0	28	0	27
1727	0	35	0	16	0	19
1728	1	65	0	30	1	35
1729	0	29	0	15	0	14
1730	0	30	0	20	0	10
1731	0	22	0	10	0	12
1732	0	57	0	28	0	29
1733	0	130	0	70	0	60
1734	0	16	0	11	0	5
1735	0	17	0	11	0	6
1736	0	54	0	27	0	27
1737	0	93	0	50	0	43
1738	0	50	0	27	0	23
1739	0	25	0	10	0	15
1740	1	43	1	19	0	24
1741	0	41	0	16	0	25
1742	0	73	0	32	0	41
1743	0	4	0	1	0	3
1744	0	2	0	0	0	2
1745	0	19	0	10	0	9
1746	0	15	0	7	0	8
1801	0	11	0	3	0	8
1802	0	5	0	0	0	5
1803	0	2	0	1	0	1
1804	1	40	1	17	0	23
1805	0	17	0	10	0	7
1806	0	2	0	0	0	2
1807	0	30	0	15	0	15
1808	0	29	0	13	0	16
1809	0	1	0	1	0	0
1810	0	20	0	13	0	7
1811	0	12	0	4	0	8
1812	0	13	0	9	0	4
1813	0	16	0	4	0	12
1814	0	27	0	17	0	10
1815	0	1	0	1	0	0
1816	0	44	0	23	0	21
1817	0	64	0	38	0	26
1818	0	22	0	11	0	11
1819	0	54	0	24	0	30
1820	0	19	0	8	0	11
1821	1	24	1	9	0	15
1822	0	32	0	19	0	13
1823	0	48	0	23	0	25
1824	0	3	0	0	0	3
1825	0	12	0	4	0	8
1826	0	9	0	5	0	4
1827	0	17	0	6	0	11
1828	0	16	0	9	0	7
1829	0	36	0	21	0	15
1830	1	47	0	23	1	24
1831	0	42	0	20	0	22
